# Supplementary material for: Research on cluster system distribution of traditional fort-type settlements in Shaanxi based on K-means clustering algorithm
Source: PLoS One. 2022 Mar 11;17(3):e0264238. doi: 10.1371/journal.pone.0264238 (PMC8916632; doi:10.1371/journal.pone.0264238)
Supplement: S1 File — (ZIP) [file pone.0264238.s001.zip]

Archive with 13 entries (12 files):
- S1 File. Analysis of the spatial distribution of fort-type settlements in Shaanxi/
- S1 File. Analysis of the spatial distribution of fort-type settlements in Shaanxi/Analysis of elevation.tif
- S1 File. Analysis of the spatial distribution of fort-type settlements in Shaanxi/Analysis of Line Density.tif
- S1 File. Analysis of the spatial distribution of fort-type settlements in Shaanxi/Analysis of slope direction.tif
- S1 File. Analysis of the spatial distribution of fort-type settlements in Shaanxi/Analysis of slope.tif
- S1 File. Analysis of the spatial distribution of fort-type settlements in Shaanxi/Cluster distribution map.tif
- S1 File. Analysis of the spatial distribution of fort-type settlements in Shaanxi/Distribution map of different construction force.tif
- S1 File. Analysis of the spatial distribution of fort-type settlements in Shaanxi/Distribution map of fort-type settlements in Shaanxi.tif
- S1 File. Analysis of the spatial distribution of fort-type settlements in Shaanxi/Distribution map of the four group systems in Shaanxi.tif
- S1 File. Analysis of the spatial distribution of fort-type settlements in Shaanxi/Kernel density estimation map.tif
- S1 File. Analysis of the spatial distribution of fort-type settlements in Shaanxi/Line of river and the Great Wall.tif
- S1 File. Analysis of the spatial distribution of fort-type settlements in Shaanxi/Municipal boundary of Shaanxi.tif
- S1 File. Analysis of the spatial distribution of fort-type settlements in Shaanxi/Provincial boundaries of Shaanxi.tif
