# Supplementary material for: Research on cluster system distribution of traditional fort-type settlements in Shaanxi based on K-means clustering algorithm
Source: PLoS One. 2022 Mar 11;17(3):e0264238. doi: 10.1371/journal.pone.0264238 (PMC8916632; doi:10.1371/journal.pone.0264238)
Supplement: S4 File — (ZIP) [file pone.0264238.s004.zip]

Archive with 6 entries (5 files):
- S4 File. Nearest Neighbor Index Analysis Chart/
- S4 File. Nearest Neighbor Index Analysis Chart/data of fort-type settlements in Shaanxi.tif
- S4 File. Nearest Neighbor Index Analysis Chart/data of Ming Great Wall military defense system fort cluster.tif
- S4 File. Nearest Neighbor Index Analysis Chart/data of Qing Muslim Uprising democratic earth fort cluster.tif
- S4 File. Nearest Neighbor Index Analysis Chart/data of Qing White Lotus Uprising democratic fort cluster.tif
- S4 File. Nearest Neighbor Index Analysis Chart/data of Song-Xia War border military fort cluster.tif
